# Supplementary material for: Krüppel-homolog 1 exerts anti-metamorphic and vitellogenic functions in insects via phosphorylation-mediated recruitment of specific cofactors
Source: BMC Biol. 2021 Oct 8;19:222. doi: 10.1186/s12915-021-01157-3 (PMC8499471; doi:10.1186/s12915-021-01157-3)
Supplement: Supplementary file 2 — Additional file 2. The individual data values for Fig. 3B-E, Fig. 4B-E, Fig. 5B, D, Fig. 6B-D, Fig. S2A and Fig. S3. [file 12915_2021_1157_MOESM2_ESM.xlsx]

## Sheet: Sheet1
Figure 3B	pGL4.10-4×E93-623 to -606+pAc5.1/Flag empty control	1.425	1.601	1.579	1.665
	pGL4.10-4×E93-623 to -606+pAc5.1/Flag empty control+Methoprene	1.65	1.514	1.381	1.355
	pGL4.10-4×E93-623 to -606+pAc5.1/Flag-Kr-h1	1.442	1.525	0.982	1.363
	pGL4.10-4×E93-623 to -606+pAc5.1/Flag-Kr-h1+Methoprene	0.664	0.77	0.801	0.689
	pGL4.10-4×E93-623 to -606+pAc5.1/Flag-Kr-h1S154A+Methoprene	1.555	1.487	1.304	1.197
	pGL4.10-4×E93-623 to -606+pAc5.1/Flag-Kr-h1S154D+Methoprene	0.746	0.63	0.508	0.571
Figure 3C		p-Kr-h1				Kr-h1				IgG
	4M	30.3231	27.951	27.921	27.9793	21.1677	13.101	18.001	36.0713	0.984346	0.981	0.9827	1.05195
	5M	9.01732	2.4	1.781	2.9206	4.66858	3.865	3.041	4.13486	2.83511	0.421	0.713	0.030886
Figure 3D		p-Kr-h1				Kr-h1				IgG
	Cont.	8.77648	7.113	8.162	11.1309	7.87779	4.081	6.36445	15.3412	1.324	0.676	0.851	0.281884
	NPC	1.52505	1.444	1.442	1.44586	1.68677	0.579	0.25	0.785264	1.78695	1.121	0.533	1.33307
	dsGFP	7.70142	5.986	7.255	8.63385	8.80719	5.752	8.003	10.5087	1.50769	0.932	0.409	1.11782
	dsPKCα	2.08957	1.137	1.7845	2.93947	0.269916	0.187	0.231	0.933734	1.00327	0.702	0.6995	0.704944
Figure 3E		p-Kr-h1				Kr-h1				IgG
	Acetone	16.9706	6.293	4.479	7.64673	20.4476	8.795	3.03	11.693	1.119	0.881	1.029	1.48503
	Methoprene	58.4694	58.501	48.9729	48.7077	81.2776	50.321	33.359	58.4141	2.05293	1.892	1.988	2.38917
Figure 4B
	pGL4.10-4×RL36-1647 to -1632+pAc5.1/Flag empty control	2.66	2.724	2.432	3.069
	pGL4.10-4×RL36-1647 to -1632+pAc5.1/Flag empty control+Methoprene	5.282	5.397	4.867	5.281
	pGL4.10-4×RL36-1647 to -1632+pAc5.1/Flag-Kr-h1	5.338	4.813	4.867	6.022
	pGL4.10-4×RL36-1647 to -1632+pAc5.1/Flag-Kr-h1+Methoprene	9.405	12.27	13.37	11.89
	pGL4.10-4×RL36-1647 to -1632+pAc5.1/Flag-Kr-h1S154A+Methoprene	4.6	3.162	4.434	4.381
	pGL4.10-4×RL36-1647 to -1632+pAc5.1/Flag-Kr-h1S154D+Methoprene	12.17	13.85	14.85	13.39
Figure 4C		p-Kr-h1				Kr-h1				IgG
	A0	5.82488	5.4415	5.697	6.21176	6.55892	6.021	6.379	7.10383	1.14598	0.9579	0.904	0.992122
	A3	13.1361	11.351	12.492	15.442	15.947	14.602	13.53	15.019	1.08786	0.9745	0.9431	0.994536
	A6	32.2884	30.0286	31.303	39.989	42.3645	30.5589	39.642	47.4208	1.01339	0.9104	0.982	1.09421
Figure 4D		p-Kr-h1				Kr-h1				IgG
	Cont.	28.8726	17.014	20.581	8.0598	14.9231	12.551	8.3825	13.4741	1.0002	0.9998	0.9998	1.08513
	NPC	10.1712	5.071	3.249	6.13368	6.84371	4.47	4.484	4.4543	1.73221	0.981	0.562	1.1791
	dsGFP	14.4944	10.994	13.51	16.7438	12.6999	11.215	9.971	11.6798	0.968286	0.775	0.889	1.41534
	dsPKCα	6.25511	3.801	3.04	4.27065	3.19505	1.833	2.815	4.05352	3.76924	1.5455	1.156	1.8337
Figure 4E		p-Kr-h1				Kr-h1				IgG
	Acetone	6.80682	3.532	11.942	5.5667	5.63699	4.5595	3.545	4.91114	1.147	0.853	0.5775	0.94876
	Methoprene	29.7695	13.342	23.668	53.5037	44.3184	26.694	32.076	12.8662	3.39009	2.548	2.005	2.78491
Figure 5B
	pGL4.10-4×E93-623 to -606+pAc5.1/Flag-Kr-h1	2.781	2.132	1.905	2.247
	pGL4.10-4×E93-623 to -606+pAc5.1/Flag-CtBP	2.695	3.151	2.661	2.916
	pGL4.10-4×E93-623 to -606+pAc5.1/Flag-Kr-h1+pAc5.1/Flag-CtBP	1.814	1.992	2.252	2.105
	pGL4.10-4×E93-623 to -606+pAc5.1/Flag-Kr-h1+pAc5.1/Flag-CtBP+Methoprene	1.09	1.074	1.021	1.147
	pGL4.10-4×E93-623 to -606+pAc5.1/Flag-Kr-h1S154A+pAc5.1/Flag-CtBP+Methoprene	1.969	1.71	2.299	2.105
	pGL4.10-4×E93-623 to -606+pAc5.1/Flag-Kr-h1S154D+pAc5.1/Flag-CtBP+Methoprene	0.678	0.826	0.779	1.781
Figure 5D
	pGL4.10-4×RL36-1647 to -1632+pAc5.1/Flag-Kr-h1	1.388	1.519	1.183	1.343
	pGL4.10-4×RL36-1647 to -1632+pAc5.1/Flag-CBP	1.248	1.13	1.399	1.286
	pGL4.10-4×RL36-1647 to -1632+pAc5.1/Flag-Kr-h1+pAc5.1/Flag-CBP	1.381	1.476	1.218	1.502
	pGL4.10-4×RL36-1647 to -1632+pAc5.1/Flag-Kr-h1+pAc5.1/Flag-CBP+Methoprene	1.896	2.17	2.412	2.271
	pGL4.10-4×RL36-1647 to -1632+pAc5.1/Flag-Kr-h1S154A+pAc5.1/Flag-CBP+Methoprene	1.328	1.466	1.332	1.259
	pGL4.10-4×RL36-1647 to -1632+pAc5.1/Flag-Kr-h1S154D+pAc5.1/Flag-CBP+Methoprene	2.413	3.045	2.382	2.644
Figure 6B
	pGL4.10-4×BmE93-2844 to -2827+pAc5.1/Flag empty vector	4.533	3.85	3.761
	pGL4.10-4×BmE93-2844 to -2827+pAc5.1/Flag-BmKr-h1	4.877	4.958	5.42
	pGL4.10-4×BmE93-2844 to -2827+pAc5.1/Flag-BmKr-h1+Methoprene	1.211	1.251	1.502
	pGL4.10-4×BmE93-2844 to -2827+pAc5.1/Flag-BmKr-h1S76A+Methoprene	6.889	8.111	9.789
	pGL4.10-4×BmE93-2844 to -2827+pAc5.1/Flag-BmKr-h1S76D+Methoprene	1.379	0.977	0.931
Figure 6C
	pGL4.10-4×TcE93-50 to -33+pAc5.1/Flag empty vector	4.725	4.86	5.189
	pGL4.10-4×TcE93-50 to -33+pAc5.1/Flag-BmKr-h1	3.342	3.786	4.122
	pGL4.10-4×TcE93-50 to -33+pAc5.1/Flag-BmKr-h1+Methoprene	0.465	0.478	0.447
	pGL4.10-4×TcE93-50 to -33+pAc5.1/Flag-BmKr-h1S76A+Methoprene	5.706	5.674	6.77
	pGL4.10-4×TcE93-50 to -33+pAc5.1/Flag-BmKr-h1S76D+Methoprene	1.46	1.66	1.12
Figure 6D
	pGL4.10-4×DmE93-2095 to -2078+pAc5.1/Flag empty vector	4.254	3.802	3.932
	pGL4.10-4×DmE93-2095 to -2078+pAc5.1/Flag-BmKr-h1	3.679	2.574	2.008
	pGL4.10-4×DmE93-2095 to -2078+pAc5.1/Flag-BmKr-h1+Methoprene	0.557	0.566	0.66
	pGL4.10-4×DmE93-2095 to -2078+pAc5.1/Flag-BmKr-h1S76A+Methoprene	1.916	1.719	1.633
	pGL4.10-4×DmE93-2095 to -2078+pAc5.1/Flag-BmKr-h1S76D+Methoprene	0.669	0.728	0.853
Figure S2A		dsGFP				dsPKCα
	Kr-h1	0.903331	1.25426	1.00894	0.833469	0.922827	1.00081	0.800975	1.00569
	p-Kr-h1	0.812606	1.30107	0.882386	1.00394	0.241981	0.276871	0.257738	0.210467
Figure S3		0			15 min
	Nymph	1.03757	1.20179	0.760637	2.9261	2.7992	2.23787
	Adult	0.864687	0.911113	1.2242	1.85124	1.63072	2.57201
